# Supplementary material for: Association of Pre-Pregnancy Obesity and COVID-19 with Poor Pregnancy Outcome
Source: J Clin Med. 2023 Apr 18;12(8):2936. doi: 10.3390/jcm12082936 (PMC10144693; doi:10.3390/jcm12082936)
Supplement: Supplementary file 1 [file jcm-12-02936-s001.zip]

Archive with 1 entries (1 files):
- jcm-2232945-supplementary.pdf
